# Supplementary material for: Comparative genomics of the class 4 histone deacetylase family indicates a complex evolutionary history
Source: BMC Biol. 2006 Aug 2;4:24. doi: 10.1186/1741-7007-4-24 (PMC1555614; doi:10.1186/1741-7007-4-24)
Supplement: Additional File 7 — Codon usage of 68 class 4 HDAC coding sequences with respect to the corresponding genomes. Pearson's χ2 test was performed to measure the goodness of fit between the observed codon usage distribution of 68 class 4 HDAC coding sequences and those expected for 69 different genomes. Several applicability conditions were tested, in which a minimum of 0, 1, 2, and 5 codon occurrences was mandatory. The highest number of consistence between a given class 4 HDAC and its source genome is observed for thresholds set to 0 or 1. During each test, stop codons were not taken into account, and codons that did not fulfil the applicability conditions were discarded from the analysis. A p-value was calculated for each Class 4 HDAC/genome tested. A p-value close to zero signals that the null hypothesis is false, and typically that a difference is very likely to exist between compared class 4 HDAC and genome codon usages. Large p-values closer to 1 imply that there is no detectable difference for the sample size used. A "NA" label replaces the "source genome p-value" and p-value ratio of class 4 HDACs for which there were no corresponding genome codon usage table available and too few known coding sequences to derive a significative codon usage table. The source genome table we took for the Picea engelmannii HDAC is the available codon usage table of the closely-related species, Picea abies. [file 1741-7007-4-24-S7.xls]

## Sheet: chi_test_max_pval_genome_expocc
Class 4 HDAC	max.pval.genome	max.pval	source.genome	source.genome.Pval	Pval.ratio	bingo
Anabaena_variabilis.cusp	Nostoc_punctiforme_PCC_73102.cud	2.74249e-05	Anabaena_variabilis.cusp	2.71033e-05	0.988273	FALSE
Anopheles_gambiae.cusp	Anopheles_gambiae.Cg.cusp	0.626596	Anopheles_gambiae.Cg.cusp	0.626596	1	TRUE
Antirrhinum_majus.cusp	Ciona_intestinalis.cutg	0.0710351	Antirrhinum_majus.cutg	0.0158144	0.222628	FALSE
Arabidopsis_thaliana.cusp	Picea_abies.cutg	0.0347339	Arabidopsis_thaliana.cud	1.24522e-10	3.58504e-09	FALSE
Azotobacter.cusp	Azotobacter_vinelandii.cud	1.9189e-05	Azotobacter_vinelandii.cud	1.9189e-05	1	TRUE
Caenorhabditis_briggsae.cusp	Caenorhabditis_briggsae.cutg	0.0493554	Caenorhabditis_briggsae.cutg	0.0493554	1	TRUE
Caenorhabditis_elegans.cusp	Solanum_tuberosum.cutg	0.0551676	Caenorhabditis_elegans.Cg.cusp	0.0382546	0.693426	FALSE
Callinectes_sapidus1.cusp	Picea_abies.cutg	0.615533	Callinectes_sapidus.cutg	NA	NA	FALSE
Caulobacter_crescentus.cusp	Erythrobacter_litoralis_HTCC2594.cusp	0.000606189	Caulobacter_crescentus.cusp	3.91099e-07	0.000645176	FALSE
Chlamydomonas_reinhardtii_2.cusp	Deinococcus_radiodurans.cusp	0.00115764	Chlamydomonas_reinhardtii.cutg	1.9117e-07	0.000165137	FALSE
Chloroflexus_aurantiacus.cusp	Chloroflexus_aurantiacus.cud	0.396931	Chloroflexus_aurantiacus.cud	0.396931	1	TRUE
Chromobacterium_violaceum.cusp	Chromobacterium_violaceum.cusp	0.260744	Chromobacterium_violaceum.cusp	0.260744	1	TRUE
Ciona_intestinalis.cusp	Solanum_tuberosum.cutg	0.0627166	Ciona_intestinalis.cutg	0.0182951	0.291711	FALSE
Crocosphaera_watsonii.cusp	Crocosphaera_watsonii_WH_8501.cud	0.00429819	Crocosphaera_watsonii_WH_8501.cud	0.00429819	1	TRUE
Cyanidioschyzon_merolae.cusp	Cyanidioschyzon_merolae.cutg	0.00784231	Cyanidioschyzon_merolae.cutg	0.00784231	1	TRUE
Cytophaga_hutchinsonii.cusp	Cytophaga_hutchinsonii.cud	0.0247029	Cytophaga_hutchinsonii.cud	0.0247029	1	TRUE
Danio_rerio.cusp	Platynereis_dumerilii.cutg	0.00119174	Danio_rerio.cutg	0.000758423	0.636398	FALSE
Dechloromonas_aromatica.cusp	Dechloromonas_aromatica_RCB.cusp	0.00275771	Dechloromonas_aromatica_RCB.cusp	0.00275771	1	TRUE
Deinococcus_radiodurans.cusp	Deinococcus_radiodurans.cusp	0.000542522	Deinococcus_radiodurans.cusp	0.000542522	1	TRUE
Drosophila_melanogaster.cusp	Drosophila_melanogaster.Cg.cusp	0.0440605	Drosophila_melanogaster.Cg.cusp	0.0440605	1	TRUE
Dugesia_ryukyuensis.cusp	Trichodesmium_erythraeum.cud	0.161022	Dugesia_ryukyuensis.cutg	NA	NA	FALSE
Erythrobacter_litoralis.cusp	Erythrobacter_litoralis_HTCC2594.cusp	0.317136	Erythrobacter_litoralis_HTCC2594.cusp	0.317136	1	TRUE
Fugu_rubripes.cusp	Gallus_gallus.cutg	0.0678606	Takifugu_rubripes.cutg	0.00231069	0.0340506	FALSE
Gallus_gallus.cusp	Picea_abies.cutg	0.000755529	Gallus_gallus.cutg	6.08516e-05	0.0805417	FALSE
Gasterosteus_aculeatus.cusp	Rubrobacter_xylanophilus_DSM_9941.cud	0.0978111	Gasterosteus_aculeatus.cutg	0.0342738	0.350408	FALSE
Gloeobacter_violaceus.cusp	Ralstonia_metallidurans_CH34.cusp	1.6442e-09	Gloeobacter_violaceus.cusp	3.37938e-10	0.205533	FALSE
Heterodera_glycines.cusp	Heterodera_glycines.cutg	0.000529553	Heterodera_glycines.cutg	0.000529553	1	TRUE
Homo_sapiens_cusp	Takifugu_rubripes.cutg	3.6132e-05	Homo_sapiens.cutg	6.47352e-07	0.0179163	FALSE
Hordeum_vulgare.cusp	Solanum_tuberosum.cutg	0.163912	Hordeum_vulgare.cutg	5.93532e-08	3.62105e-07	FALSE
Idiomarina_loihiensis.cusp	Nostoc_punctiforme_PCC_73102.cud	0.00350457		NA	NA	FALSE
Leptospira_interrogans.cusp	Leptospira_interrogans_serovar_Lai.cusp	0.00279428	Leptospira_interrogans_serovar_Lai.cusp	0.00279428	1	TRUE
Locusta_migratoria1.cusp	Picea_abies.cutg	0.00589098	Locusta_migratoria.cutg	4.07842e-06	0.000692316	FALSE
Locusta_migratoria2.cusp	Picea_abies.cutg	0.115633	Locusta_migratoria.cutg	0.000255759	0.00221182	FALSE
Magnetospirillum_magnetotacticum.cusp	Rubrobacter_xylanophilus_DSM_9941.cud	0.00674806	Magnetospirillum_magneticum_AMB-1.cusp	2.50874e-11	3.71772e-09	FALSE
Mesorhizobium_loti.cusp	Mesorhizobium_loti.cusp	0.489271	Mesorhizobium_loti.cusp	0.489271	1	TRUE
Mus_musculus.cusp	Takifugu_rubripes.cutg	0.0053359	Mus_musculus.cutg	5.02808e-05	0.00942311	FALSE
Nematostella_vectensis2.cusp	Caenorhabditis_elegans.Cg.cusp	0.0135187	Nematostella_vectensis.cutg	2.33968e-08	1.73069e-06	FALSE
Nostoc_punctiforme.cusp	Nostoc_punctiforme_PCC_73102.cud	0.026364	Nostoc_punctiforme_PCC_73102.cud	0.026364	1	TRUE
Nostoc_sp.cusp	Nostoc_punctiforme_PCC_73102.cud	0.000382606	Nostoc_sp.cusp	1.84386e-05	0.0481921	FALSE
Oryza_sativa.cusp	Oryza_sativa.cutg	0.0247421	Oryza_sativa.cutg	0.0247421	1	TRUE
Ostreococcus_tauri.cusp	Ostreococcus_tauri.cutg	2.30288e-07	Ostreococcus_tauri.cutg	2.30288e-07	1	TRUE
Platynereis_dumerilii.cusp	Solanum_tuberosum.cutg	0.217981	Platynereis_dumerilii.cutg	0.000677498	0.00310806	FALSE
Polaromonas_sp.cusp	Gloeobacter_violaceus.cusp	0.0405101	Polaromonas_JS666.cusp	0.0371134	0.916151	FALSE
Pseudomonas_fluorescens.cusp	Pseudomonas_putida_KT2440.cusp	0.00780396	Pseudomonas_fluorescens_PfO-1.cusp	0.00120956	0.154993	FALSE
Pseudomonas_putida.cusp	Pseudomonas_putida_KT2440.cusp	3.03643e-06	Pseudomonas_putida_KT2440.cusp	3.03643e-06	1	TRUE
Pseudomonas_syringae.cusp	Pseudomonas_syringae_pv_B728a.cusp	0.000333253	Pseudomonas_syringae_pv_B728a.cusp	0.000333253	1	TRUE
Psychrobacter_sp.cusp	Psychrobacter_cryohalolentis_K5.cusp	0.417398	Psychrobacter_cryohalolentis_K5.cusp	0.417398	1	TRUE
Ralstonia_metallidurans.cusp	Ralstonia_metallidurans_CH34.cusp	0.252777	Ralstonia_metallidurans_CH34.cusp	0.252777	1	TRUE
Ralstonia_solanacearum.cusp	Mesorhizobium_loti.cusp	0.29404	Ralstonia_solanacearum.cusp	0.00661011	0.0224803	FALSE
Rhodopirellula_baltica_Rev.cusp	Rhodopirellula_baltica_SH_1.cud	0.371083	Rhodopirellula_baltica_SH_1.cud	0.371083	1	TRUE
Rubrivivax_gelatinosus.cusp	Rubrivivax_gelatinosus_PM1.cud	0.0172491	Rubrivivax_gelatinosus_PM1.cud	0.0172491	1	TRUE
Rubrobacter_xylanophilus.cusp	Rubrobacter_xylanophilus_DSM_9941.cud	0.0285574	Rubrobacter_xylanophilus_DSM_9941.cud	0.0285574	1	TRUE
Shewanella_oneidensis.cusp	Rubrobacter_xylanophilus_DSM_9941.cud	3.1329e-06	Shewanella_oneidensis.cusp	1.29522e-06	0.413424	FALSE
Solibacter_usitatus.cusp	Ralstonia_metallidurans_CH34.cusp	0.000327358		NA	NA	FALSE
Strongylocentrotus_purpuratus1.cusp	Picea_abies.cutg	0.0159127	Strongylocentrotus_purpuratus.cutg	0.00415899	0.261363	FALSE
Strongylocentrotus_purpuratus2.cusp	Solanum_tuberosum.cutg	0.017932	Strongylocentrotus_purpuratus.cutg	4.22812e-06	0.000235787	FALSE
Synechococcus_elongatus.cusp	Synechococcus_elongatus_PCC_7942.cusp	0.0415985	Synechococcus_elongatus_PCC_7942.cusp	0.0415985	1	TRUE
Synechococcus_sp.cusp	Chloroflexus_aurantiacus.cud	7.13365e-11	Synechococcus_sp_WH8102.cusp	6.00343e-21	8.41565e-11	FALSE
Thalassiosira_pseudonana_1.cusp	Rubrobacter_xylanophilus_DSM_9941.cud	0.00111159	Thalassiosira_pseudonana.cutg	3.91131e-09	3.51865e-06	FALSE
Thalassiosira_pseudonana_2.cusp	Picea_abies.cutg	0.0269693	Thalassiosira_pseudonana.cutg	0.00164205	0.0608858	FALSE
Thermus_thermophilus.cusp	Thermus_thermophilus_HB27.cusp	0.20363	Thermus_thermophilus_HB27.cusp	0.20363	1	TRUE
Tribolium_castaneum.cusp	Tribolium_castaneum.cutg	0.0334881	Tribolium_castaneum.cutg	0.0334881	1	TRUE
Trichodesmium_erythraeum.cusp	Trichodesmium_erythraeum.cud	0.0178064	Trichodesmium_erythraeum.cud	0.0178064	1	TRUE
Triticum_aestivum.cusp	Oryza_sativa.cutg	0.0762667	Triticum_aestivum.cutg	0.000438471	0.00574917	FALSE
Vibrio_cholerae.cusp	Cyanidioschyzon_merolae.cutg	0.0153431	Vibrio_cholerae.cusp	0.0103154	0.672316	FALSE
Vibrio_parahaemolyticus.cusp	Vibrio_cholerae.cusp	0.030283	Vibrio_parahaemolyticus.cusp	0.00879537	0.290439	FALSE
Vibrio_vulnificus.cusp	Vibrio_cholerae.cusp	0.00152313	Vibrio_vulnificus_CMCP6.cusp	5.1964e-05	0.0341166	FALSE
Zea_mays.cusp	Oryza_sativa.cutg	0.0024342	Zea_mays.cutg	0.000256123	0.105219	FALSE
